# Supplementary material for: Revolutionizing Epithelial Differentiability Analysis in Small Airway-on-a-Chip Models Using Label-Free Imaging and Computational Techniques
Source: Biosensors (Basel). 2024 Nov 29;14(12):581. doi: 10.3390/bios14120581 (PMC11675036; doi:10.3390/bios14120581)
Supplement: Supplementary file 1 [file biosensors-14-00581-s001.zip]

Archive with 2 entries (2 files):
- biosensors-3269927-supplementary.pdf
- Video S1.mp4
